# Supplementary material for: Imaging Study of MnO2-Based Nanomotors Modulating HIF-1α/Lipid Droplet Biogenesis and Activating the cGAS-STING Pathway
Source: Biosensors (Basel). 2026 May 1;16(5):261. doi: 10.3390/bios16050261 (PMC13204648; doi:10.3390/bios16050261)
Supplement: Supplementary file 1 [file biosensors-16-00261-s001.zip]

Archive with 1 entries (1 files):
- biosensors-4221965-supplementary.pdf
